# Supplementary material for: Vacuolar nitrate efflux requires multiple functional redundant nitrate transporter in Arabidopsis thaliana
Source: Front Plant Sci. 2022 Jul 22;13:926809. doi: 10.3389/fpls.2022.926809 (PMC9355642; doi:10.3389/fpls.2022.926809)
Supplement: Supplementary file 1 [file Table_1.XLSX]

## Sheet: Sheet1
Primer sequences used in this study
Assays	Destination	Forward primer	Reverse primer
Transient expression	NPF5.10-pA7	TTCCTGCAGCCCGGGGGATCCATGTCGATCTCCGGCGCTGT	GCCCTTGCTCACCATACTAGTACTGGTGTCGAGCCTTTTAG
	NPF5.14-pA7	TTCCTGCAGCCCGGGGGATCCATGACGACTACTTCAGAAAT	GCCCTTGCTCACCATACTAGTCACTCGATCCACTCGACGAT
	NPF8.5-pA7	TTCCTGCAGCCCGGGGGATCCATGGTGAATTCGAATGAAGA	GCCCTTGCTCACCATACTAGTCAAAGCCTTCTTCTTTGTGT
	NPF5.10-pOO2	GCTCAACTTTGGCAGGGATCCATGTCGATCTCCGGCGCTGT	ATCGATGAATTCTAGACTAGTTTAACTGGTGTCGAGCCTTT
	NPF5.14-pOO2	GCTCAACTTTGGCAGGGATCCATGACGACTACTTCAGAAAT	ATCGATGAATTCTAGACTAGTCTACACTCGATCCACTCGAC
	NPF8.5-pOO2	GCTCAACTTTGGCAGGGATCCATGGTGAATTCGAATGAAGA	ATCGATGAATTCTAGACTAGTTTACAAAGCCTTCTTCTTTG
	AtCLCa-pOO2	GCTCAACTTTGGCAGGGATCCATGGATGAAGATGGAAACTT	ATCGATGAATTCTAGACTAGTTCATCTAGCTTTTCCACTTT
	NPF8.5-GFP-pOO2	GGCAGGGATCCGGGCCCCGGGATGGTGAATTCGAATGAAGAAGACG	CACCATGAATTCTAGACTAGTCAAAGCCTTCTTCTTTGTGTGCTTA
Plant transformation	pNPF5.10:GUS/pCambia1300	ACGACGGCCAGTGCCAAGCTTCATATAACAGACTGCTTCGC	GGACTGACCACCCGGGGATCCTTCAGTTAATCGGCTTCTCC
	pNPF5.14:GUS/pCambia1300	ACGACGGCCAGTGCCAAGCTTATCCTGTGGCTTCATCCC	GGACTGACCACCCGGGGATCCTTTTTCCTCTGTCTCTCCAACGAAA
	pNPF8.5:GUS/pCambia1300	ACGACGGCCAGTGCCAAGCTTGTTCCTAATATCATTCCCACAT	GGACTGACCACCCGGGGATCCTTTAAAGCTATTGAGAAAAGCAAAT
	p35S:NPF5.10-EGFP/pCambia1300	ACGGGGGACTCTAGAGGATCCATGTCGATCTCCGGCGCTGT	GCCCTTGCTCACCATCCCGGGACTGGTGTCGAGCCTTTTAG
	p35S:NPF5.14-EGFP/pCambia1300	ACGGGGGACTCTAGAGGATCCATGACGACTACTTCAGAAAT	GCCCTTGCTCACCATCCCGGGCACTCGATCCACTCGACGAT
	p35S:NPF8.5-EGFP/pCambia1300	ACGGGGGACTCTAGAGGATCCATGGTGAATTCGAATGAAGA	GCCCTTGCTCACCATCCCGGGCAAAGCCTTCTTCTTTGTGT
CRISPR/Cas9 system	NPF5.10-target1	GATTGGGACAATCGACGGCGGCTG	AAACCAGCCGCCGTCGATTGTCCC
	NPF5.10-target2	GATTGCCGTCAAATCTTCCTCCGG	AAACCCGGAGGAAGATTTGACGGC
	NPF5.14-target	GATTGCCGCCAGAAGATCCAATAC	AAACGTATTGGATCTTCTGGCGGC
	NPF8.5-target	GATTGAAGTGAACAATCACTTGAC	AAACGTCAAGTGATTGTTCACTTC
	AtCLCa-target	GATTGCTGCTTTCAGGTCACCAGT	AAACACTGGTGACCTGAAAGCAGC
qRT-PCR	NPF5.10-qRT	CTATGACCAAGTCCCGAATGAG	GAAGCTGAGACAAGCGAGTAA
	NPF5.14-qRT	GAGAGCCGCCTTGTTCATAA	TTCGGTAACGACCGAGAAATG
	NPF8.5-qRT	CTGACGGTTACAAGTTTCTTGACA	ACCGTCCTTGTTGCACGAAT
	NPF5.11-qRT	GCGTTGGTATGGCTTTGAAC	GCCAGTAGCCAGTAGAAGTAATC
	NPF5.12-qRT	CATGGTATCAGTCATCGAGGAAG	GACAAGCAAGTAGCCAGTAGAA
	NPF5.16-qRT	CCACGGAGCTAAGGAGTATTG	GGGCTCTGTTCAGGTTAGTATT
	P5CS1-qRT	GGCTGGGTTGGAAGAGTCAA	AGTGCATCAGGTCGGGATTC
	NRT1.1-qRT	GCACATTGGCATTAGGCTTT	CTCAATCCCCACCTCAGCTA
	NRT2.1-qRT	AACAAGGGCTAACGTGGATG	CTGCTTCTCCTGCTCATTCC
	NRT2.4-qRT	GAACAAGGGCTGACATGGAT	GCTTCTCGGTCTCTGTCCAC
	NRT2.5-qRT	CTCCTCCCTGTTATCCGTGAAA	AGACGAAAGTGGCGAGAGAGAA
	AtActin2-qRT	AGGTATCGCTGACCGTATGAG	TACCTGCTGGAATGTGCTGA
